# Supplementary material for: MITA Promotes Macrophage Proinflammatory Polarization and Its circRNA-Related Regulatory Mechanism in Recurrent Miscarriage
Source: Int J Mol Sci. 2023 May 31;24(11):9545. doi: 10.3390/ijms24119545 (PMC10253871; doi:10.3390/ijms24119545)
Supplement: Supplementary file 1 [file ijms-24-09545-s001.zip]

Archive with 1 entries (1 files):
- ijms-2301612-supplementary.docx
